# Supplementary material for: YAP Regulates S-Phase Entry in Endothelial Cells
Source: PLoS One. 2015 Jan 30;10(1):e0117522. doi: 10.1371/journal.pone.0117522 (PMC4312014; doi:10.1371/journal.pone.0117522)
Supplement: S1 Table — The “Down 1.2” tab contains all common genes between both siYAP#1 and siYAP#2 HUVECs with decreased expression change of 1.2 fold or more. The “Up 1.2” tab contains all common genes between both siYAP#1 and siYAP#2 HUVECs with increased expression change of 1.2 fold or more. (XLS) [file pone.0117522.s009.xls]

## Sheet: Down 1.2
Transcript ID	Gene Symbol	RefSeq	Fold change (siYAP#1)	Step-up p-value (siYAP#1)	Fold change (siYAP#5)	Step-up p-value (siYAP#5)
8168345	ACRC	ENST00000373696	-1.31605	0.00556154	-1.2471	0.0186024
8114083	AFF4	AF197927	-1.2375	0.000563245	-1.53539	2.9022e-05
7975066	AKAP5	ENST00000394718	-1.22653	0.0142693	-1.25633	0.0109136
7969228	ALG11	AK296747	-1.58024	0.0159274	-1.5428	0.0247709
7939477	ALKBH3	AB042029	-1.21165	0.00240417	-1.3452	0.000391474
7951467	ALKBH8	AF086489	-1.52792	0.0290672	-1.42962	0.0686576
8139131	AMPH	ENST00000356264	-1.45752	0.0111145	-1.93129	0.00101525
7947490	APIP	AF088034	-1.30663	0.030991	-1.31116	0.0360206
7982358	ARHGAP11A	BC039563	-1.52438	0.0228631	-1.83961	0.00562488
8129458	ARHGAP18	AB053293	-1.27283	0.00106515	-1.24443	0.00228415
7951565	ARHGAP20	AK292290	-1.37532	0.00361365	-1.36869	0.00525295
8081115	ARL13B	AK296994	-1.28464	0.0123936	-1.23758	0.0307647
8174092	ARMCX2	AK291342	-1.52598	0.000803837	-1.49909	0.00123334
8003903	ARRB2	AK297059	-1.32699	0.0321847	-1.68251	0.00267955
8141150	ASNS	BC008723	-1.20326	0.01178	-1.37608	0.00115666
7923086	ASPM	AF509326	-1.30355	0.0285287	-1.31923	0.0295432
8152668	ATAD2	AY598335	-1.52592	0.0119522	-1.69617	0.0055806
8006187	ATAD5	AY557611	-1.77061	0.00133727	-1.47512	0.010508
8067167	AURKA	AF011468	-1.2955	0.0217333	-1.50832	0.00342567
8058695	BARD1	BC126426	-1.35399	0.0269585	-1.7416	0.00227825
7918759	BCAS2	AF081788	-1.25059	0.00711087	-1.23116	0.0125484
8140061	BCL7B	AK290091	-1.21965	0.0135434	-1.20733	0.0209325
7947230	BDNF	NM_170733	-1.21385	0.0201774	-1.26346	0.0111444
8106025	BDP1	ENST00000573110	-1.21765	0.00948621	-1.3219	0.00245644
8177560	BDP1	AF298151	-1.21923	0.0120083	-1.32407	0.00312658
8010260	BIRC5	AB154416	-1.20086	0.00324782	-1.32541	0.000539029
7986068	BLM	BC101567	-1.75944	7.70911e-05	-1.27604	0.00415554
8060850	BMP2	ENST00000378827	-1.2931	0.00230203	-1.29731	0.00285871
7991080	BNC1	AK302992	-1.32247	0.00748669	-1.39499	0.00434406
8160260	BNC2	AK092247	-1.51802	0.000641732	-1.24782	0.0152483
8015769	BRCA1	AF005068	-2.01214	0.0008564	-1.75297	0.00321715
7968484	BRCA2	DQ897648	-1.6245	0.000892599	-1.56581	0.0016853
7959777	BRI3BP	AK055703	-1.21616	0.00480901	-1.25759	0.00298356
8017262	BRIP1	AF360549	-1.44607	0.0654148	-1.50881	0.0538713
7951004	C11orf75	ENST00000525141	-1.52444	0.00249777	-1.38068	0.0112835
7940790	C11orf84	BC007540	-1.25056	0.0258783	-1.22656	0.0456704
7985873	C15orf42	GQ227787	-1.30801	0.000325826	-1.34134	0.000223087
7994655	C16orf53	BC003640	-1.39444	0.00108293	-1.27413	0.00654426
8038624	C19orf48	AY491972	-1.44952	0.00571055	-1.37677	0.0143545
7910630	C1orf31	BC052810	-1.21925	0.052424	-1.25885	0.0365203
8102371	C4orf21	AK090556	-1.59979	0.00220418	-1.38697	0.0150891
8103431	C4orf46	AK027539	-1.64966	0.000482359	-1.92547	0.000151721
8124273	C6orf62	BC047866	-1.33224	0.00204555	-1.54282	0.000369936
8119109	C6orf89	AJ420498	-2.7483	5.41768e-06	-1.20416	0.0129012
8148955	C8orf33	BC015181	-1.42158	0.00531139	-1.41851	0.00705193
8157463	C9orf91	ENST00000288502	-1.53811	0.000766597	-1.29303	0.0107957
7913237	CAMK2N1	ENST00000375078	-1.35768	0.00542384	-2.13127	0.000101375
8018982	CANT1	AB097006	-1.30409	0.00465484	-1.28854	0.00749127
7944493	CBL	BC136463	-1.3024	0.00148073	-1.28908	0.00239374
8177628	CCDC125	BC113749	-1.45043	0.0139538	-1.82081	0.00195531
8112439	CCDC125	AB024691	-1.41315	0.0313963	-1.78242	0.00415554
8089988	CCDC58	ENST00000291458	-1.21336	0.08159	-1.45785	0.00680252
8052269	CCDC88A	AB125644	-1.31407	0.00829033	-1.55862	0.00104384
8105828	CCNB1	AK289431	-1.23189	0.0182543	-1.25266	0.0161415
7992594	CCNF	ENST00000564236	-1.20316	0.070754	-1.25175	0.0425777
8122334	CCRL1	AK304461	-2.40717	0.000160623	-2.53022	0.000142971
8029688	CD3EAP	AF017633	-1.2801	0.00561144	-1.65038	0.000240723
8086880	CDC25A	ENST00000302506	-1.22542	0.0545158	-1.24845	0.0484779
8114425	CDC25C	AK097710	-1.33023	0.0163986	-1.57657	0.00245644
8142878	CDC26	AF503918	-1.2789	0.0231069	-1.20423	0.083261
8071212	CDC45	AF081535	-1.63093	0.000412228	-1.4196	0.00226736
8007071	CDC6	U77949	-2.00446	0.0199282	-1.68596	0.0754686
8145418	CDCA2	AK292505	-1.42627	0.00357159	-1.38297	0.00732052
7960702	CDCA3	BC002551	-1.22692	0.00919504	-1.23248	0.0107218
7949364	CDCA5	AK291490	-1.46021	0.000654389	-1.46619	0.000746071
8046488	CDCA7	AK297245	-1.93206	0.000331851	-1.32999	0.0182683
8138489	CDCA7L	ENST00000406877	-1.47909	0.0157127	-1.29711	0.095622
7900167	CDCA8	AK291917	-1.35816	0.0240711	-1.43834	0.0143545
7956076	CDK2	AK291941	-1.32333	0.0016904	-1.27345	0.00459622
7997839	CDT1	AB053172	-1.33508	0.00761974	-1.34301	0.00886593
8040712	CENPA	BC000881	-1.33946	0.00787294	-1.48784	0.00243776
8168794	CENPI	AK302986	-1.50292	0.00330923	-1.29658	0.0317917
7970624	CENPJ	AF139625	-1.51663	0.000322541	-1.21282	0.0132322
7922391	CENPL	AK055606	-1.394	0.0259052	-1.69551	0.00424192
8076393	CENPM	BC000705	-1.33664	0.00232644	-1.35114	0.00258072
8040578	CENPO	BC002870	-1.37478	0.000527487	-1.32703	0.00104384
8013015	CENPV	ENST00000472570	-1.28795	0.00916197	-1.39346	0.00341133
8121911	CENPW	AY902475	-1.42694	0.0412832	-1.78618	0.00642088
7980496	CEP128	BC150610	-1.34835	0.0777487	-1.47871	0.0352964
8046086	CERS6	AL080192	-1.88283	1.35093e-05	-1.671	3.93794e-05
8024843	CHAF1A	BC005813	-1.42795	1.34734e-05	-1.31521	4.2057e-05
8068478	CHAF1B	ENST00000481458	-2.06277	0.00113762	-1.45137	0.0306092
7945014	CHEK1	AF016582	-1.2116	0.07967	-1.5368	0.00342567
7925500	CHML	BC117360	-1.53466	0.0125163	-1.39813	0.0433476
7991581	CHSY1	AK296943	-1.24225	0.0315036	-1.20087	0.0735581
7975121	CHURC1-FNTB	AK303739	-1.491	0.00165165	-1.28551	0.0179534
7969243	CKAP2	AK299083	-1.20228	0.0685304	-1.23658	0.0499727
7926896	CKS1B	BT007196	-1.27312	0.0158154	-1.3622	0.00664013
7969640	CLDN10	ENST00000376873	-1.25945	0.00491473	-1.31256	0.0029422
8036252	CLIP3	AK289509	-1.26156	0.0377537	-1.31118	0.0251042
7914851	CLSPN	ENST00000466308	-1.56939	0.0196635	-1.97027	0.00402107
8056343	COBLL1	AK294937	-1.36734	0.00150437	-1.9124	6.72308e-05
8100145	COMMD8	BC008371	-2.15939	0.00135211	-1.45109	0.0443351
7994769	CORO1A	AF495470	-1.2439	0.0586577	-1.45025	0.00822299
8083260	CPA3	BC012613	-1.22661	0.0452921	-1.34336	0.0123236
8049471	CXCR7	AK291659	-1.48459	0.00545089	-1.35473	0.022188
8096744	CYP2U1	AK290002	-1.39344	0.0080893	-1.47032	0.00527796
7955464	DAZAP2	AK290119	-1.26117	0.000412228	-1.34474	0.000142971
7904131	DCLRE1B	BC029687	-1.42833	0.00257095	-1.39138	0.00497148
8088128	DCP1A	NM_018403	-1.39795	0.00305265	-1.32274	0.00941991
7943690	DDX10	AB040537	-1.36343	0.0161628	-1.30569	0.0370987
7953844	DDX11	BC050069	-1.38916	0.000450676	-1.25223	0.00315232
7954655	DDX11	BC050069	-1.3393	0.00108293	-1.20014	0.0128756
7912303	DFFA	BC007721	-1.50076	0.00282769	-1.20723	0.0933448
8112902	DHFR	BC070280	-1.31204	0.0514512	-1.29456	0.0767416
8046124	DHRS9	AF295380	-1.25454	0.0084897	-1.60033	0.000347234
7971866	DIAPH3	AB244756	-1.3277	0.0225829	-1.49778	0.00592777
7971653	DLEU2	BC006995	-1.29996	0.0863544	-1.64159	0.00842895
7963935	DNAJC14	AK291222	-1.34307	0.010395	-1.26759	0.0330796
8033912	DNMT1	AF180682	-1.43784	5.9138e-06	-1.45461	6.37848e-06
8158513	DOLPP1	ENST00000406974	-1.35303	0.0443106	-1.36667	0.0479553
8152582	DSCC1	AY358866	-1.82312	0.0364026	-1.82566	0.0443351
8121588	DSE	AF098066	-1.2278	0.0749581	-1.63656	0.00229487
8066074	DSN1	BC026011	-1.50536	0.00223409	-1.33006	0.0152086
7909568	DTL	AK292343	-1.72035	0.00107519	-1.39396	0.013927
7996455	E2F4	AB451292	-1.32925	0.000526461	-1.20958	0.00426731
7947110	E2F8	AK292688	-1.72669	0.000252711	-1.46416	0.00154431
8138045	EIF2AK1	AF100784	-1.75917	0.000332937	-1.44485	0.00299884
8012856	ELAC2	AF304370	-1.21699	0.00534974	-1.60751	0.000112324
8127767	ELOVL4	AF277094	-1.28703	0.057391	-1.37899	0.0279876
8008310	EME1	BC016470	-1.42163	0.010027	-1.28464	0.0516143
7953594	EMG1	ENST00000541016	-1.48889	0.000426702	-1.23271	0.0100226
7999387	EMP2	ENST00000536829	-1.53389	0.0008225	-1.32123	0.00800375
7953532	ENO2	AK290525	-1.41976	0.00336532	-1.31898	0.0131427
8096081	ENOPH1	CR457141	-1.25682	0.0316223	-1.3086	0.0196606
8120061	ENPP4	AJ420515	-1.81101	0.00255845	-1.47178	0.0232601
8173506	ERCC6L	AK056494	-1.54785	0.0200761	-1.73261	0.00925111
8014063	EVI2B	ENST00000544462	-1.22515	0.061092	-1.37646	0.0121517
7910997	EXO1	ENST00000366548	-2.25659	0.000897248	-1.61584	0.013734
8143663	EZH2	AK293239	-1.27587	0.0775255	-1.83725	0.00196878
7903507	FAM102B	AK094905	-1.57416	0.042489	-1.90485	0.0122983
7940147	FAM111B	AK303520	-1.59198	0.0257015	-2.69359	0.000984919
8143605	FAM115A	AK291605	-1.44195	0.0399693	-1.62233	0.0156689
7991453	FAM174B	ENST00000327355	-1.39555	0.00971174	-1.59716	0.0025994
8003611	FAM57A	AK125146	-1.21442	0.0635199	-1.57582	0.00205198
8003503	FANCA	AK299282	-1.38666	0.000292305	-1.23103	0.0027597
8171381	FANCB	BC136558	-2.15757	0.00231474	-1.47311	0.0586181
8162514	FANCC	ENST00000375305	-1.61166	0.00282747	-1.52779	0.00657632
8077731	FANCD2	AF340183	-1.35115	0.0206317	-1.27103	0.0622238
8118963	FANCE	AF265210	-1.33242	0.000485691	-1.34313	0.000477354
8160935	FANCG	AK293427	-1.38309	0.00165869	-1.24433	0.0135218
7985829	FANCI	BC004277	-1.61045	0.00200389	-1.42996	0.00989045
8128371	FAXC	BC004869	-1.20092	0.0489433	-1.26848	0.0211803
8150002	FBXO16	AF453435	-1.31251	0.00592351	-1.28928	0.0103482
8152703	FBXO32	AY059629	-1.64981	0.00216178	-1.33056	0.0340318
7940561	FEN1	AK301743	-1.47599	0.000156665	-1.24619	0.00256429
7954729	FGD4	AY367054	-1.34182	0.0117228	-1.74406	0.000720954
7949518	FIBP	AF010187	-1.64366	0.00309595	-1.40351	0.0226487
7988260	FRMD5	AK090572	-1.32463	0.0327535	-1.38594	0.0217572
8024816	FSD1	AF316829	-1.23296	0.00420099	-1.32196	0.00139588
8105302	FST	BC004107	-1.8568	0.0498182	-3.55299	0.00280115
8151906	GDF6	BC127947	-1.79557	0.000136764	-2.44554	2.64264e-05
8061471	GINS1	AK294593	-1.21753	0.0682725	-1.7595	0.000815149
7996211	GINS3	BC005879	-1.43243	0.000110566	-1.51552	6.21202e-05
8117225	GMNN	AF067855	-1.28409	0.0715345	-1.35587	0.0426192
8027521	GPATCH1	AF434677	-1.45568	0.0151541	-1.31977	0.0628918
8003844	GSG2	AB039834	-1.38344	0.00220545	-1.56809	0.000570259
8096688	GSTCD	AK023335	-1.42904	0.00153377	-1.24458	0.0187269
8073858	GTSE1	AF223408	-1.29015	0.000118458	-1.57814	1.02727e-05
8097973	GUCY1B3	AF020340	-1.41341	0.000849784	-1.49213	0.000530127
7977841	HAUS4	BC001916	-1.43824	4.5456e-05	-1.3251	0.000142971
8160284	HAUS6	ENST00000380502	-1.3568	0.0680959	-1.36459	0.0789107
7929438	HELLS	AB102716	-2.54708	0.000636175	-1.58756	0.0202146
8124380	HIST1H1A	BC069492	-1.43267	0.00223272	-1.56651	0.000978262
8124527	HIST1H1B	BC101581	-1.56425	0.000426702	-1.4721	0.000936558
8124397	HIST1H1C	AK290947	-1.50936	0.00177368	-1.30191	0.0176296
8124430	HIST1H1D	BC104874	-1.2425	0.00518984	-1.28636	0.00334468
8124391	HIST1H2AB	BC125140	-1.54217	0.00231414	-1.32687	0.0206156
8124416	HIST1H2AD	BC093807	-1.46845	0.00556154	-1.39145	0.0140335
8117408	HIST1H2AE	BC093836	-1.35388	0.00544085	-1.21236	0.0474835
8117543	HIST1H2AH	BC093849	-1.30913	0.055726	-1.33765	0.0516143
8117580	HIST1H2AI	BC112254	-1.26548	0.0731483	-1.30371	0.0586531
8117608	HIST1H2AL	BC069306	-1.23241	0.0283537	-1.27619	0.0182822
8124540	HIST1H2AM	BC032756	-1.36704	0.00716194	-1.36576	0.00931315
8117389	HIST1H2BE	BC101748	-1.22022	0.00410922	-1.22181	0.00530012
8117395	HIST1H2BF	BC056264	-1.32986	0.0192959	-1.36494	0.0162746
8117426	HIST1H2BH	BC096116	-1.26448	0.0242795	-1.42206	0.00507983
8117429	HIST1H2BI	BC101655	-1.47357	0.00259383	-1.5272	0.00230859
8068898	HIST1H2BK	ENST00000356950	-1.2937	0.0265039	-1.29553	0.0320098
8117594	HIST1H2BM	BC066244	-1.38862	0.0215199	-1.26656	0.0936704
8117614	HIST1H2BO	BC106720	-1.24714	0.0546373	-1.26187	0.0556689
8124388	HIST1H3B	BC096132	-1.54528	0.000332937	-1.40415	0.00123916
8124537	HIST1H3F	ENST00000359303	-1.63808	0.000332753	-1.44134	0.00157379
8124440	HIST1H3F	ENST00000305910	-1.42646	0.00832052	-1.32958	0.027313
8124437	HIST1H3F	BC067492	-1.34182	0.0639868	-1.55576	0.0157028
8117583	HIST1H3H	BC096128	-1.40912	0.00518869	-1.27571	0.0295351
8124385	HIST1H4B	BC069467	-1.44034	0.00480901	-1.54798	0.00266013
8117368	HIST1H4C	BC130560	-1.33399	0.0350231	-1.27229	0.0840289
8124413	HIST1H4D	BC128104	-1.44278	0.00532609	-1.50309	0.00422765
8117422	HIST1H4F	BC069288	-1.23373	0.000683335	-1.25572	0.000556971
8117537	HIST1H4I	BC066250	-1.25482	0.0327232	-1.35321	0.0120229
7919642	HIST2H2AB	ENST00000331128	-1.40289	0.023431	-1.49615	0.0138195
7919612	HIST2H3C	BC074969	-1.35148	0.0173575	-1.37082	0.0176033
7905085	HIST2H3C	BC074969	-1.33588	0.0192579	-1.35216	0.0197711
7919614	HIST2H3C	BC074969	-1.33588	0.0192579	-1.35216	0.0197711
7919589	HIST2H3D	ENST00000331491	-1.32035	0.0226689	-1.3577	0.0185821
8059838	HJURP	AB162218	-1.3847	0.00553345	-1.6571	0.000864437
8179519	HLA-DPB1	BC007963	-1.37266	0.0322128	-1.43819	0.0224604
8118594	HLA-DPB1	ENST00000411749	-1.34439	0.0333747	-1.39043	0.0266788
8118310	HSPA1A	AK298056	-1.2701	0.0111145	-1.2129	0.0345479
8179322	HSPA1A	AK291295	-1.26756	0.0171171	-1.21677	0.0458901
8118314	HSPA1A	AK291295	-1.24353	0.0497998	-1.21157	0.0979491
8178086	HSPA1A	AK291295	-1.24296	0.0575546	-1.21951	0.0992402
8179324	HSPA1A	AK291295	-1.24296	0.0575546	-1.21951	0.0992402
7970864	HSPH1	AK303029	-1.32271	0.00837042	-1.21091	0.0511341
8040103	ID2	AY634687	-1.85146	0.00147422	-1.31138	0.0679304
8139488	IGFBP3	AK298143	-1.33225	0.0137347	-1.21211	0.0827347
8131803	IL6	M18403	-1.47205	0.0225829	-1.63573	0.00985527
8034920	ILVBL	BC000109	-1.21292	0.0605924	-1.24135	0.0489499
8139207	INHBA	AK290584	-2.47681	7.28413e-05	-3.11476	2.9022e-05
7921033	IQGAP3	AB105103	-1.22246	0.00107494	-1.32712	0.000268996
7921110	ISG20L2	BC000575	-1.36246	0.000312767	-1.52067	9.12053e-05
8053949	KANSL3	AF311326	-1.43464	0.000718945	-1.2498	0.00874031
7923043	KCNT2	AK131498	-1.21509	0.000897248	-1.33657	0.000170914
7950641	KCTD14	BC001062	-1.97508	0.000611213	-1.79938	0.0015027
8023656	KDSR	BT006782	-1.32271	0.000830792	-1.31577	0.00114357
7989647	KIAA0101	BC005832	-1.21586	0.0375871	-1.2604	0.0232527
8089372	KIAA1524	AF334474	-1.50075	0.00802195	-1.41851	0.0193833
7923189	KIF14	BC113742	-2.07768	0.00448825	-1.8853	0.0110868
8079237	KIF15	BC117174	-1.38874	0.0233579	-1.46577	0.0151962
7994620	KIF22	AB017430	-1.22853	0.00598962	-1.2496	0.00543967
8003583	KIF22	AB017430	-1.22983	0.00840408	-1.24802	0.00793011
8160771	KIF24	ENST00000443226	-1.41599	0.0277696	-1.32606	0.0761893
8179564	KIFC1	AK297378	-1.32471	0.00214153	-1.65068	0.000170914
8118669	KIFC1	AK297378	-1.28049	0.00258789	-1.59972	0.000162344
7954604	KLHDC5	BC028742	-1.21964	0.000490912	-1.35329	8.48063e-05
8174654	KLHL13	AB037730	-1.30844	0.015266	-1.41167	0.00636045
8094625	KLHL5	AK289785	-1.3203	0.0637186	-1.34771	0.0606103
8007992	KPNB1	AK299145	-1.2258	0.00331028	-1.30395	0.00123916
7963333	KRT80	BC065180	-1.51557	0.00851721	-1.41505	0.0236226
8092707	LEPREL1	BC005029	-1.24373	0.00604056	-1.34693	0.00181156
8107706	LMNB1	BC012295	-1.43995	0.000830792	-2.13692	3.84382e-05
7902810	LMO4	AK292578	-1.29994	0.00706514	-1.22953	0.0254031
7970716	LNX2	BC036755	-1.43039	0.00235698	-1.2616	0.0216299
7982287	LOC100288637	ENST00000564902	-1.3178	0.0443759	-1.41785	0.0211769
8077728	LOC442075	AK092352	-1.56623	0.000133293	-1.28193	0.00232605
7993776	LOC81691	AF332193	-1.22536	0.0684089	-1.25281	0.0577524
8135218	LRRC17	AK290305	-1.26438	0.0665119	-2.70277	0.000135258
8167656	MAGED1	AF124440	-1.21187	0.000505836	-1.22637	0.000444499
7904106	MAGI3	AF213259	-1.26371	0.00355366	-1.3142	0.00230428
7926259	MCM10	ENST00000378714	-1.80999	9.52862e-05	-1.8633	8.13998e-05
8082350	MCM2	AK304204	-1.67783	0.000249086	-1.436	0.00150752
8127031	MCM3	AK299566	-1.37742	0.00348869	-1.31059	0.0100226
8146357	MCM4	AK296913	-1.54668	0.00101741	-1.62079	0.000788939
8072687	MCM5	AK291136	-1.47766	7.05465e-05	-1.42239	0.000112324
8141395	MCM7	D86748	-1.38039	0.000568476	-1.28834	0.00220131
8022009	METTL4	BC111020	-1.21896	0.081937	-1.27667	0.0470705
8102831	MGARP	AF329088	-1.29394	0.072032	-1.75096	0.00342567
8007799	MGC57346	ENST00000455565	-1.31252	0.00165165	-1.21723	0.00978251
7928937	MINPP1	AF046914	-1.48845	0.00221279	-1.32245	0.0145755
8069933	MIS18A	ENST00000290130	-2.18801	0.000481579	-2.84426	0.000138637
7937020	MKI67	ENST00000368654	-1.26525	0.00914084	-1.31782	0.00572779
7993310	MKL2	AK093577	-1.28691	0.0120746	-1.31754	0.0103082
8103932	MLF1IP	AF469667	-1.31872	0.0917666	-2.04982	0.00210528
8078544	MLH1	AK295359	-1.27679	0.0473171	-1.30173	0.0436579
8160332	MLLT3	ENST00000380338	-1.49797	0.00975308	-1.2906	0.0792464
8128329	MMS22L	ENST00000275053	-1.61775	0.010027	-1.42808	0.0444754
8123148	MRPL18	BC001623	-1.30509	0.000423501	-1.54067	5.2323e-05
8043278	MRPL35	BC020651	-1.31212	0.00381785	-1.21012	0.0241838
7898549	MRTO4	AF173378	-1.34593	0.00214153	-1.43529	0.00105561
8106633	MSH3	BC130436	-1.27398	0.0416777	-1.23149	0.0895437
8118259	MSH5	BC041031	-1.23966	0.0236509	-1.21011	0.0465679
8041888	MSH6	AK293921	-1.28975	0.00249777	-1.26057	0.00525295
8151101	MYBL1	BC101188	-1.31144	0.0342764	-1.85975	0.000984919
7988444	MYEF2	AK002075	-1.28354	0.00584099	-1.72293	0.000175822
8014454	MYO19	AK293903	-1.2606	0.00294583	-1.24896	0.00486027
8078933	MYRIP	AB083783	-1.3564	0.0203708	-1.48485	0.00829391
7901123	NASP	AK056161	-1.38611	0.011973	-1.22815	0.0939089
7952830	NCAPD3	BC098398	-1.55403	0.00056197	-1.35164	0.00415554
8094278	NCAPG	BC000827	-1.31371	0.00822476	-2.08076	0.000106626
8043602	NCAPH	AK303725	-1.47454	0.000418025	-1.42115	0.000714039
8019857	NDC80	AF017790	-1.25861	0.0394381	-1.27236	0.0403965
7902495	NEXN	AK127535	-1.48237	0.00465484	-2.14631	0.000245167
8145736	NRG1	BC007675	-1.31917	0.00757166	-1.68948	0.000461844
8169115	NRK	AK131549	-1.36977	0.0131147	-1.63009	0.00221121
8110289	NSD1	AF085858	-1.23658	0.00051528	-1.24012	0.00054593
7906930	NUF2	BC008489	-1.37539	0.0904161	-1.427	0.0767702
8124059	NUP153	AB210024	-1.20142	0.00220545	-1.29446	0.00054593
8046804	NUP35	AK298199	-1.25936	0.0136346	-1.25239	0.0186839
8105908	OCLN	AK290697	-1.26222	0.0752906	-1.56803	0.00640691
7916167	ORC1	AK291909	-2.08659	0.000325826	-1.45393	0.00890777
7995354	ORC6	NM_014321	-1.46833	0.0058593	-1.5542	0.00405879
8090277	OSBPL11	AF392454	-1.45772	0.00604056	-1.33	0.0263165
8147221	OSGIN2	ENST00000297438	-1.21439	0.00656312	-1.53852	0.000182043
8147262	OTUD6B	AK291646	-2.01575	0.000136764	-1.22648	0.0419949
7959251	P2RX7	AY847298	-1.23464	0.0548394	-1.8154	0.000642138
7950578	PAK1	AK055228	-1.35233	0.0125437	-1.36202	0.0143001
8116848	PAK1IP1	AF283303	-1.23549	0.0316223	-1.7677	0.000423773
8064844	PCNA	BC000491	-1.61292	0.000332753	-1.30154	0.00645383
8151436	PEX2	BC000661	-1.58765	0.000567659	-1.46732	0.00164226
8119161	PIM1	AK301158	-1.24308	0.00873834	-1.53931	0.000446008
7905365	PIP5K1A	AK291015	-1.29356	0.00148073	-1.53082	0.000170914
7998886	PKMYT1	AK294379	-1.39963	0.004311	-1.30338	0.0162286
7962212	PKP2	AK299139	-1.52758	0.00231474	-1.65738	0.00129943
8097356	PLK4	AB006972	-1.33868	0.0909771	-1.39698	0.0698581
8142997	PLXNA4	AY358850	-1.79736	7.28413e-05	-1.36053	0.00146717
8067233	PMEPA1	AJ308020	-1.32324	0.0266252	-1.37024	0.0201136
8166525	POLA1	BX648513	-1.53291	0.0199842	-1.40248	0.0620492
7941214	POLA2	BC001347	-1.49536	0.000485691	-1.31192	0.00370095
7967736	POLE	BC021559	-1.23164	0.00870306	-1.28715	0.00473665
7978846	POLE2	AF025840	-1.54442	0.0161107	-1.43267	0.0434305
8089875	POLQ	AF052573	-1.54665	0.00832052	-1.4403	0.0227631
8134904	POP7	BC001430	-1.39118	0.0131269	-1.34324	0.0264088
8149264	PPP1R3B	AK024067	-1.25239	0.00365883	-1.2065	0.0111021
8039413	PPP6R1	AK297152	-1.30822	0.00056332	-1.47629	0.000123318
7929990	PPRC1	AF325193	-1.29381	0.00107345	-1.20001	0.00732268
7991406	PRC1	AF044588	-1.25026	0.000606266	-1.3762	0.000138637
7964271	PRIM1	BC005266	-1.84293	0.000299333	-1.43953	0.00398395
8120411	PRIM2	AK291915	-1.45835	0.0451121	-1.72067	0.0124808
8015642	PSMC3IP	AB030304	-1.41516	0.00056197	-1.42558	0.000570259
8083594	PTX3	ENST00000295927	-1.60175	0.00204555	-1.65384	0.00195531
7989069	PYGO1	AF457207	-1.29868	0.000735772	-1.37085	0.000377747
8081786	QTRTD1	BC034559	-1.63474	0.00784923	-1.39126	0.051839
8004111	RABEP1	AF098638	-1.25837	0.0380317	-1.32226	0.0211135
8026122	RAD23A	AK289908	-1.21548	0.00660349	-1.22332	0.00741557
7982792	RAD51	D14134	-1.44344	0.00231474	-1.21195	0.0503344
7901192	RAD54L	AK292611	-1.50308	0.00148073	-1.50273	0.00196734
8071332	RANBP1	CR456556	-1.22194	0.00103078	-1.5944	2.9022e-05
7969693	RAP2A	AF205602	-1.88715	0.000298908	-1.25702	0.0352964
8058390	RAPH1	AB053311	-1.22649	0.00235698	-1.27381	0.00136724
7899813	RBBP4	ENST00000373493	-1.43851	0.000561267	-1.50198	0.000382294
8066136	RBL1	BC032247	-1.5689	0.0135615	-1.43045	0.0434305
7941694	RBM14	AF080561	-1.22116	0.0237381	-1.22064	0.029551
8099860	RFC1	AK291612	-1.8191	0.00545196	-2.05971	0.0029311
7959052	RFC5	BC001866	-1.58047	0.000505836	-1.31977	0.00642088
8002762	RFWD3	AK291200	-1.69623	1.34734e-05	-1.4527	6.69739e-05
8035980	RHPN2	AK026894	-1.23004	0.045566	-1.27004	0.0319281
8147796	RIMS2	ENST00000504942	-1.27383	0.0334481	-1.5147	0.00400479
8156126	RMI1	ENST00000445877	-1.34159	0.0763659	-1.34722	0.0908442
7972180	RNF219	BC136764	-1.33625	0.0353233	-1.47936	0.0123772
8172056	RPGR	AK291832	-1.28474	0.0643074	-1.43524	0.0187012
8119595	RPL7L1	AK021904	-1.90088	9.05261e-05	-1.40861	0.00175244
8062433	RPRD1B	BC033629	-1.37954	0.000658669	-1.34195	0.00125385
7964733	RPSAP52	BC107865	-1.8697	0.00044676	-1.56514	0.00249531
8146685	RRS1	BC001811	-1.48831	0.000249086	-1.32809	0.00137063
8121916	RSPO3	ENST00000356698	-1.83703	0.000157085	-3.26914	1.02727e-05
7933855	RTKN2	AK096671	-1.46243	0.0916386	-1.70367	0.0324597
8156278	S1PR3	BC069579	-1.48591	0.000489745	-1.37685	0.00155926
7975971	SAMD15	AK292571	-1.48808	0.000713851	-1.27401	0.00920107
7955502	SCN8A	AB027567	-1.4788	0.000830792	-1.22221	0.0227899
8156295	SECISBP2	AF380995	-1.5053	0.0398888	-1.61286	0.0263504
7932109	SEPHS1	AK297129	-1.2391	0.00119954	-1.31111	0.000505328
7930148	SFXN2	AF462052	-1.30468	0.00389713	-1.35933	0.0026408
8096733	SGMS2	AK290344	-1.24343	0.0562199	-1.7974	0.000864437
8085754	SGOL1	ENST00000419233	-1.56132	0.0556615	-1.5302	0.0814516
8047288	SGOL2	AK302457	-1.47311	0.0379803	-1.51635	0.0350726
8120833	SH3BGRL2	AF340151	-2.19727	3.36921e-05	-1.39866	0.00161172
8162216	SHC3	BC026314	-1.59155	0.000110566	-1.25522	0.00327182
8094870	SHISA3	BC127690	-1.77684	0.0082984	-2.32346	0.00176237
8144786	SLC7A2	BC069648	-1.82717	0.00034302	-1.35744	0.0097185
8014233	SLFN11	AL831964	-1.99942	0.000325826	-1.52254	0.00405688
7971015	SMAD9	BC011559	-1.30006	0.019741	-1.34914	0.0139615
8015039	SMARCE1	AK294218	-1.21344	0.00584099	-1.23148	0.00543597
8063345	SNORD12C	ENST00000386307	-1.53487	0.0363633	-1.46329	0.0696235
7952339	SNORD14C	ENST00000365382	-1.51836	0.000862093	-1.40316	0.0031
7952335	SNORD14E	ENST00000364009	-2.16406	0.00734957	-1.81603	0.0283417
7948904	SNORD28	NR_002562	-1.58893	0.0058593	-1.47678	0.0161415
7948900	SNORD30	ENST00000384693	-1.91254	0.0058593	-1.59152	0.0317418
8118322	SNORD52	X96651	-1.40534	0.00534974	-1.44883	0.0046861
8157253	SNX30	ENST00000374232	-1.35884	0.0100074	-1.44302	0.00572779
7918323	SORT1	AK293118	-1.61991	0.00348869	-1.73911	0.0024516
8013671	SPAG5	AF345347	-1.46681	0.00165165	-1.46213	0.00229487
7994889	SRCAP	AF143946	-1.24611	0.0342452	-1.35222	0.011172
8134036	STEAP2	AF526382	-1.60325	0.00107982	-2.09015	0.000167469
7915926	STIL	BC126223	-1.45828	0.00284724	-1.66065	0.000895061
7927915	STOX1	AY842014	-1.21684	0.0282451	-1.26594	0.0161415
8146863	SULF1	AF545571	-1.47449	0.00361218	-2.69281	6.30325e-05
8167347	SUV39H1	AF019968	-1.37472	0.0016908	-1.29993	0.00561468
8093500	TACC3	AF093543	-1.23391	0.0441411	-1.35115	0.0123931
7926096	TAF3	BC062352	-1.21891	0.000485691	-1.60034	1.24309e-05
7924969	TAF5L	ENST00000366674	-1.20251	0.00192214	-1.26588	0.000746071
7972021	TBC1D4	AK300468	-1.45435	4.24034e-05	-1.20523	0.000984919
8169049	TCEAL1	BC000809	-1.22378	0.00437996	-1.21365	0.00700782
8179228	TCF19	BC002493	-1.85272	0.000110566	-1.91265	9.41135e-05
8118086	TCF19	BC002493	-1.85372	0.000156237	-1.91554	0.000135258
8177947	TCF19	BC002493	-1.85372	0.000156237	-1.91554	0.000135258
8032290	TCF3	BC110580	-1.51778	0.000157085	-1.22067	0.00579844
8109254	TCOF1	ENST00000439160	-1.48455	0.000683974	-1.48346	0.000841501
8017582	TEX2	AL834251	-1.33399	0.00851898	-1.2877	0.0191353
7927669	TFAM	AB451241	-1.51314	0.00664152	-2.61777	0.0001603
7909789	TGFB2	AK295671	-1.57276	0.0693687	-1.91665	0.0208816
7990086	THAP10	AL360202	-1.2749	0.0373647	-1.3059	0.0315537
8122933	TIAM2	AF120323	-1.34779	0.0125163	-1.45657	0.00561468
8018849	TK1	BT006941	-1.29447	0.0430242	-1.2793	0.0628918
7980381	TMED8	AY598329	-1.3536	0.00502959	-1.49204	0.00172234
7955063	TMEM106C	AK299154	-1.23376	0.0205274	-1.31164	0.00848161
7964347	TMEM194A	ENST00000379391	-1.46443	0.0113675	-1.31131	0.057557
8058258	TMEM237	AB053301	-1.36448	0.00185257	-1.86913	9.41135e-05
7957737	TMPO	BC053675	-1.48414	0.013047	-1.3425	0.0533536
7901091	TOE1	AK093320	-1.32028	0.000485691	-1.21625	0.00300513
8090772	TOPBP1	AB019397	-1.20946	0.0874224	-1.66471	0.0016301
7907773	TOR1AIP1	AK291495	-1.23154	0.0668935	-1.48263	0.00592777
8150962	TOX	AB018351	-1.95347	0.000450676	-1.7225	0.00137063
8124604	TRNAA46P	ENST00000478604	-1.24438	0.0698974	-1.48504	0.00777567
8058388	TRNAE40P	ENST00000483476	-1.20208	0.0774927	-1.23016	0.0628974
7955195	TROAP	AK296811	-1.29388	0.0132936	-1.25515	0.0281779
8035896	TSHZ3	AK293267	-1.20549	0.0864109	-1.29451	0.0319935
8167790	TSR2	BC011825	-1.20749	0.0204159	-1.20644	0.0258877
8042874	TTC31	AK090520	-1.2181	0.0181796	-1.29187	0.00721607
7901662	TTC4	AF063602	-1.25905	0.0741665	-1.32754	0.042687
8019842	TYMS	AB077207	-1.29855	0.00141807	-3.19847	4.85239e-06
8063043	UBE2C	BC007656	-1.3318	0.0438024	-1.39384	0.030215
8039491	UBE2S	AB062397	-1.27722	0.0671905	-1.64232	0.00437782
8012958	UBE2S	BC007554	-1.27571	0.087866	-1.66227	0.00549136
7923426	UBE2T	BC019284	-1.53156	0.00692259	-1.41148	0.0222989
8024900	UHRF1	AB177623	-1.84899	4.5456e-05	-1.65496	0.000112324
7958455	UNG	AK291341	-1.6082	0.000740268	-1.26962	0.0221086
8167125	USP11	AB073597	-1.22401	0.00187701	-1.40197	0.000196882
8084100	USP13	AK290338	-1.22606	0.0195879	-1.21714	0.0282534
7957890	UTP20	AF072718	-1.32887	0.00784923	-1.29024	0.0161009
8020129	VAPA	AF154847	-1.30611	0.00600453	-1.61348	0.000480433
7968212	WASF3	AB026543	-1.36446	0.00159688	-1.20333	0.0220427
7961489	WBP11	AB029309	-1.44035	0.000565516	-1.84811	6.35539e-05
8059361	WDFY1	AF411977	-1.22432	0.00241317	-1.27598	0.0012968
7983306	WDR76	AK290933	-1.44158	0.00886726	-2.05792	0.000457776
8087874	WDR82	AK291380	-1.29334	0.019741	-1.6616	0.00104734
8093539	WHSC1	AF071593	-1.24679	0.00171991	-1.20679	0.00489676
8165947	WWC3	AK292961	-1.39771	0.000262351	-1.51053	0.000114145
8144036	XRCC2	AF035587	-1.55129	0.00792618	-1.32709	0.061475
7943398	YAP1	AK316116	-3.73598	1.34734e-05	-5.10264	6.37848e-06
8130185	ZBTB2	AJ420526	-1.43626	0.00314963	-1.25174	0.0340065
8152656	ZHX1	AF106862	-1.51822	0.00561949	-1.3387	0.0338969
8108620	ZMAT2	ENST00000506644	-1.22482	0.0887525	-1.79744	0.00114369
8013305	ZNF286A	BC128411	-2.05535	0.000709399	-1.29936	0.0754757
8070557	ZNF295	AB041014	-1.29331	0.00772249	-1.23903	0.0215451
7899870	ZNF362	BC104779	-1.24485	0.0793178	-1.69321	0.00244174
8151496	ZNF704	BC017966	-1.22161	0.0467134	-1.55733	0.00176697
7933707	ZWINT	AF067656	-1.77054	0.000725651	-1.32579	0.0232123
7901497	ZYG11A	ENST00000371532	-1.26129	0.00085298	-1.23806	0.00163087
8127563			-1.65319	7.39114e-05	-2.11307	1.5195e-05
8016147			-1.3482	3.65226e-05	-1.28625	7.6328e-05
8064976		---	-1.39131	0.000157085	-1.50102	7.30268e-05
8020029		---	-1.61944	0.00049341	-2.11203	8.13998e-05
8145766			-1.35782	0.00283224	-2.2581	4.01346e-05
7914878		---	-1.74757	0.000897248	-2.28719	0.000171805
7991777			-1.78874	0.00153095	-2.3868	0.000287641
7989657			-1.6026	0.00127261	-1.72387	0.000817431
7943573			-1.23603	0.00115335	-1.25509	0.00105561
7975687			-1.40567	0.00108436	-1.25682	0.00945097
8042737			-1.30352	0.00259708	-1.21028	0.0154777
8027348			-2.26242	0.0165951	-3.23814	0.00415141
7982269		---	-1.22104	0.0899618	-1.6559	0.00230859
7987025		---	-1.22104	0.0899618	-1.6559	0.00230859
8026679		---	-1.24386	0.00805189	-1.2217	0.0150189
8124510			-1.29107	0.00840767	-1.257	0.0172027
8121130			-1.45626	0.00298152	-1.2107	0.069759
8112327		---	-1.26914	0.0252866	-1.37014	0.00945097
7955533		---	-1.3192	0.008418	-1.22902	0.0371135
8160784			-1.34741	0.0407881	-1.50163	0.0140335
8022974			-1.26011	0.025302	-1.25776	0.0319935
8001111			-1.26031	0.0644399	-1.41671	0.0157322
7945031		---	-1.33168	0.0251515	-1.30704	0.0402578
8057732			-1.333	0.0892076	-1.58737	0.0176033
8093330		---	-1.3233	0.0332797	-1.30288	0.0507374
8163084			-1.34342	0.0561645	-1.4136	0.0378082
7991425		---	-1.31252	0.0330901	-1.25458	0.0803809
8150974		---	-1.26692	0.0474403	-1.23684	0.0867834
8133163			-1.20655	0.0774778	-1.22151	0.0770308

## Sheet: Up 1.2
Transcript ID	Gene Symbol	RefSeq	Fold change (siYAP#1)	Step-up p-value (siYAP#1)	Fold change (siYAP#5)	Step-up p-value (siYAP#5)
8113790	2012-03-03	AK290129	1.38506	0.0505605	0.0991631	1.3321
8119801	ABCC10	ENST00000372515	1.22948	0.00252785	0.000904184	1.31007
7929779	ABCC2	ENST00000370449	1.28504	0.051488	0.0175674	1.41267
8109093	ABLIM3	DQ413174	1.24369	0.000803837	0.000135258	1.39894
8154563	ACER2	ENST00000340967	1.20286	0.0527353	0.000165857	2.00325
7934906	ACTA2	AK300664	1.27634	0.00231474	4.2057e-05	1.85149
8078805	ACVR2B	ENST00000352511	1.30086	0.0427143	0.0423407	1.32065
7978285	ADCY4	AF497516	1.9494	0.000485691	0.0433476	1.29013
8109120	AFAP1L1	BC040723	1.26036	0.00924533	0.00517665	1.32145
8096116	AGPAT9	AY358100	1.46118	0.0548168	0.0222778	1.65398
8025402	ANGPTL4	AB056477	1.34324	0.0278732	0.00276032	1.68382
7964033	ANKRD52	AY358160	1.75765	2.05136e-05	2.64264e-05	1.74948
8168868	ARMCX1	BC002691	1.41898	0.0275502	0.0329153	1.42254
7950473	ARRB1	AF084040	1.35088	0.000101139	2.64264e-05	1.5453
7931863	ASB13	BC012056	1.4335	0.000957162	0.0019046	1.39132
8065633	BAK1P1	ENST00000417822	1.27711	0.0713799	0.00874031	1.54265
8077441	BHLHE40	AB004066	1.30521	0.000772955	0.000802896	1.31674
8096004	BMP2K	ENST00000505725	1.34207	0.0186606	0.0134398	1.396
8116635	BPHL	AK297518	1.29924	0.0360683	0.0387351	1.31104
8064637	C20orf194	NM_001009984	1.40247	0.00235672	0.00550599	1.34977
7960874	C3AR1	AK290242	1.4818	0.025356	0.000293232	2.93453
8123463	C6orf120	AK295061	1.36858	0.0193522	0.00315232	1.63792
8038029	CARD8	AF322184	1.20892	0.0866119	0.00881787	1.42618
7953200	CCND2	AK291146	1.41733	0.0378924	0.003573	1.88013
8093304	CCRL2	AF015524	1.37557	0.0869357	0.0380522	1.52534
7984743	CD276	BC062581	1.29238	0.000903973	0.00135225	1.28344
7939546	CD82	AY303776	1.25312	0.00605848	0.000454116	1.50842
8154153	CDC37L1	AK000497	1.70697	0.00931497	0.0550717	1.44561
7941236	CDC42EP2	AF001436	1.31702	4.5456e-05	2.91116e-05	1.36067
8037205	CEACAM1	ENST00000161559	1.41021	0.00802567	0.000162344	2.28732
8146579	CHD7	AK295751	1.41514	0.00367744	0.0141387	1.31625
8061958	CHMP4B	AB100261	1.25295	0.00192212	0.00129736	1.29529
7974481	CHMP4BP1	ENST00000556017	1.29728	0.0165033	0.0504249	1.2312
8132013	CHN2	AK026415	1.32014	0.0100897	0.00478307	1.41536
8144267	CLN8	AF123757	1.29478	0.000486135	6.46999e-05	1.51524
8144279	CLN8	BC136825	1.3337	0.00232644	0.000290684	1.5984
7953626	CLSTN3	AK299177	1.27603	0.00905246	0.00592777	1.32712
7995448	CNEP1R1	AF086322	1.23263	0.0333523	0.00548378	1.39731
8156228	CTSL1	AK055599	1.38901	0.000790222	0.00276018	1.3038
8121685	DCBLD1	AJ420528	1.26588	0.00178803	0.00657632	1.20905
8107356	DCP2	ENST00000515408	1.35381	0.0607787	0.0867935	1.33795
7979473	DHRS7	AF126782	1.24783	0.0466903	0.0480729	1.26118
8168691	DIAPH2	AK291272	1.28317	0.0192579	0.0088464	1.36788
7981111	DICER1	AJ132261	1.62846	0.000412228	0.00131621	1.47649
8150076	DUSP4	BC002671	1.39757	0.007336	0.0300956	1.29055
8042637	DYSF	ENST00000409366	1.33221	0.0983911	0.0959759	1.36121
8132860	EGFR	AF125253	1.3735	0.00315987	0.000758218	1.56948
7949264	EHD1	AK096747	1.22339	0.00752731	0.00874031	1.22879
7954090	EMP1	AK299388	1.29163	0.009984	0.016766	1.2711
8059279	EPHA4	AF075040	1.23087	0.0116495	0.000875768	1.45993
7979179	ERO1L	AF081886	1.4208	0.0518616	0.0783976	1.39468
7985488	FAM103A1	BC003627	1.32625	0.0595659	0.00396841	1.76216
8130765	FAM103A1	BC003627	1.32872	0.0632484	0.00564601	1.70847
7932243	FAM171A1	AY683003	1.39363	0.000862093	0.0049087	1.27668
8013776	FAM222B	AK095569	1.40206	0.0413055	0.0352653	1.44866
7929032	FAS	AY495076	1.40262	0.0326775	0.000461844	2.45534
7975799	FLVCR2	AF456126	1.24031	0.0130393	0.00323934	1.36025
7997414	GAN	NM_022041	1.21603	0.00497814	0.000969807	1.33567
8075322	GATSL3	CR456449	1.36267	0.00570901	0.00220131	1.49394
7950501	GDPD5	AK098808	1.37317	0.0030462	0.00574916	1.34277
8026806	GLT25D1	BC020492	1.35532	0.000565516	0.000653616	1.35318
7930894	GRK5	AK298261	1.29602	0.000604435	0.00296053	1.21424
8157582	GSN	AK092797	1.2399	0.0157127	0.00874031	1.29502
7917472	GTF2B	AK289822	1.35198	0.0329866	0.018372	1.44038
7962194	H3F3C	BC066906	1.24992	0.0309896	0.0610543	1.21764
8135392	HBP1	AF019214	1.26415	0.0527685	0.0316439	1.32699
8171222	HDHD1	AK300740	1.33979	0.000543105	0.000520549	1.35387
7902282	HHLA3	ENST00000486110	1.23364	0.0508201	0.00800375	1.41259
7939197	HIPK3	AF004849	1.41357	0.000959347	0.000175822	1.67643
8111941	HMGCS1	BC082234	1.58259	0.00105714	0.00163941	1.55638
8016444	HOXB3	AK299265	1.25836	0.0360021	0.0329224	1.28058
8016473	HOXB8	ENST00000239144	1.41233	0.00626366	0.00564927	1.45318
8172905	HSD17B10	ENST00000477706	1.22463	0.0262454	0.00905473	1.31435
8040163	IAH1	AK297648	1.4089	0.000816483	0.00139588	1.37992
8025601	ICAM1	AF340038	1.80584	0.000862093	0.00835392	1.47325
7976443	IFI27	AK289535	1.60483	0.0206977	0.00184933	2.33027
8068254	IL10RB	BC001903	1.31164	0.000607764	0.0016301	1.25839
7905789	IL6R	AK293013	1.25332	0.0118947	0.0136011	1.25986
8137526	INSIG1	AF086365	1.29452	0.000572476	3.26087e-05	1.66318
8033571	KANK3	NM_198471	1.33704	0.0109413	0.00898665	1.37819
8000738	KCTD13	AF401315	1.27704	0.0142693	0.000927356	1.58264
8119067	KCTD20	AK295717	1.23029	0.00674805	0.00104011	1.38181
8100393	KDR	AF063658	1.38876	0.000634062	0.000505328	1.43008
8056943	KIAA1715	AK301947	1.37751	0.0170126	0.00437782	1.57999
7982326	KLF13	AF132599	1.41378	0.000234068	0.0028412	1.2343
8092392	KLHL6	AF441792	1.9235	0.000486135	0.011999	1.40608
8041206	LBH	AF110224	1.27	0.00856136	0.00739219	1.29917
8021169	LIPG	ENST00000261292	1.39243	0.00100609	0.0106364	1.23567
7963024	LMBR1L	AB033000	1.48621	0.000576452	0.000307797	1.5992
8131337	LOC100288712	ENST00000487308	1.21192	0.0406561	0.0456704	1.21745
8149399	LONRF1	AK300538	1.36804	0.0448203	0.0805669	1.32674
7950555	LRRC32	BC070079	1.39273	0.000180542	0.00131621	1.25178
8070961	LSS	AK092334	1.20098	0.00518869	0.000709708	1.33726
8003991	MINK1	ENST00000355280	1.32202	0.00264372	0.00154818	1.39255
7996185	MMP15	BC036495	1.35312	0.00263575	0.00904608	1.27977
8165077	NACC2	BC015649	1.34261	0.0234706	0.0531658	1.28671
7942232	NADSYN1	AB091316	1.24568	0.00138022	0.000169496	1.43255
8079462	NBEAL2	AK092871	1.33449	0.00085298	0.00096595	1.34321
7953715	NECAP1	AK290537	1.23624	0.0296774	0.00478307	1.40444
8046099	NOSTRIN	AK290254	1.62274	0.0398888	0.0609812	1.57828
8022531	NPC1	AF002020	1.21099	0.00153095	0.000352907	1.31675
8030630	NR1H2	ENST00000253727	1.2051	0.0404302	0.0342923	1.22761
8047738	NRP2	AL833606	1.26103	0.0882103	0.0316876	1.38167
7958884	OAS1	AJ629455	1.29003	0.056396	5.92986e-05	3.46228
8163960	OR1L8	BC140910	1.33282	0.00314813	0.00550927	1.31169
7994981	ORAI3	BC015555	1.66097	0.000157085	0.000175822	1.65043
7920575	PBXIP1	AF221521	1.23491	0.0285669	0.0400449	1.22647
8114780	PCDH12	AB026893	1.58807	0.0109272	0.0129012	1.60056
8008598	PCTP	AF151638	1.22749	0.0580057	0.0658372	1.23367
8154245	PDCD1LG2	AF344424	1.39815	0.043912	0.0397318	1.437
7950162	PDE2A	AK095024	1.83078	0.00241561	0.0125197	1.56569
7944302	PHLDB1	AB094090	1.33082	0.0117314	0.0749297	1.21004
8075483	PIK3IP1	AK299397	1.26473	0.0447873	0.0334392	1.30586
8026954	PIK3R2	BC032647	1.30066	0.0430532	0.0173439	1.4128
8139534	PKD1L1	ENST00000289672	1.4343	0.0028697	0.00428236	1.42423
7996761	PLA2G15	AK298494	1.3252	0.00249284	0.00202264	1.36611
8150881	PLAG1	AF221550	1.71082	0.00246077	0.00243776	1.77076
8092134	PLD1	AJ276230	1.49988	0.000740268	0.00313164	1.37019
8122756	PLEKHG1	ENST00000358517	1.28415	0.0190388	0.00595683	1.40724
8091306	PLSCR4	AK292815	1.64625	0.00056197	0.0416632	1.22052
8076998	PLXNB2	AK056543	1.27503	0.0906875	0.00332073	1.76781
7951614	PPP2R1B	AK292275	1.31158	0.000451365	0.000621669	1.29305
8040278	PQLC3	AK301439	1.29835	0.000734528	0.000135258	1.48342
7959123	PRKAB1	AK301165	1.33679	0.00535913	0.00245644	1.43577
8080487	PRKCD	ENST00000330452	1.61447	3.76041e-05	0.000215995	1.37197
8166705	PRRG1	AF009242	1.39293	0.00598082	0.000927356	1.67399
7980616	PTPN21	BC143847	1.23458	0.0189107	0.0146283	1.2652
8019988	PTPRM	AK294492	1.32753	0.00175813	0.000166524	1.63431
7936567	RAB11FIP2	ENST00000355624	1.46274	0.00266778	0.0106364	1.34958
8132406	RALA	AF086082	1.32748	0.0192178	0.0463033	1.27085
8041422	RASGRP3	AK292983	1.49901	0.0901872	0.0405216	1.70578
7998136	RHBDF1	ENST00000482904	1.24398	0.0335936	0.0400449	1.24608
7933821	RHOBTB1	BC032848	1.42494	0.00146102	0.00417765	1.35185
8061247	RIN2	AB060339	1.31319	0.000110566	0.000165857	1.28436
8130768	RNASET2	AJ419866	1.23085	0.0157127	0.00515052	1.32392
7910372	RNF187	BC053571	1.21128	0.0474403	0.0696093	1.20077
8161192	RNF38	AF394047	1.30753	0.000816483	0.00312451	1.23818
7903393	S1PR1	AF233365	1.21259	0.00654455	0.000526056	1.41137
8128698	SESN1	AF033122	1.40905	0.0108564	0.00982806	1.44752
8130720	SFT2D1	AF041429	1.34292	0.0231621	0.00155605	1.74939
8164252	SH2D3C	AK291393	1.27761	0.00412629	0.000973089	1.41829
8127549	SLC17A5	AF244577	1.43287	0.00553345	0.00810088	1.41904
7960850	SLC2A14	AF481878	1.34976	0.00518001	0.0407014	1.2166
7960865	SLC2A3	ENST00000486749	1.89	0.0013938	0.00864403	1.58007
8162586	SLC35D2	AB106537	1.45742	0.00900223	0.00688267	1.52807
8022927	SLC39A6	AK299102	2.14138	0.000592028	0.000263994	2.5448
7970793	SLC46A3	AK093932	1.65357	0.0538844	0.0211326	1.95752
7928872	SNCG	AF010126	1.28163	0.0250649	0.0679353	1.22391
7982564	SPRED1	BC137480	1.32972	0.0115983	0.00745327	1.39416
8095139	SRD5A3	BC002480	1.24932	0.003706	0.00131621	1.34091
7901336	STRADB	ENST00000484098	1.34913	0.00364411	0.0107218	1.28601
8047443	STRADB	AB038950	1.31382	0.0126879	0.0299734	1.26502
8125512	TAP1	AB012644	1.4712	0.0186606	0.0187012	1.49826
8178867	TAP1	BX648013	1.4712	0.0186606	0.0187012	1.49826
8180061	TAP1	AB012644	1.4712	0.0186606	0.0187012	1.49826
8054308	TBC1D8	AK300533	1.2077	0.0108401	0.00945328	1.22793
7902158	TCTEX1D1	BC106885	1.4044	0.0206809	0.0109558	1.51236
8078350	TGFBR2	AJ786388	1.52051	9.7351e-05	0.000184459	1.43025
7984588	THSD4	AK131551	1.40634	0.0059404	0.00865491	1.39433
8099841	TLR6	AB020807	1.29242	0.042489	0.00258811	1.6667
7985493	TM6SF1	AF255922	1.24866	0.0161628	0.0170801	1.25894
7993588	TMC7	AK094664	1.65537	0.000576452	8.4301e-05	2.2398
7917741	TMED5	AF151858	1.23775	0.057391	0.0250569	1.32147
8044813	TMEM37	ENST00000409826	1.26095	0.018877	0.00718351	1.35532
8119926	TMEM63B	BC136769	1.2024	0.0846842	0.0135491	1.36449
8005847	TNFAIP1	AK300584	1.2221	0.0837494	0.0322145	1.31523
8149733	TNFRSF10B	AF012535	1.26461	0.0059609	0.000758218	1.46197
8149749	TNFRSF10D	AF021233	1.94806	0.000151645	0.019178	1.26994
8126839	TNFRSF21	AF068868	1.37704	0.0189286	0.0130068	1.44298
7922343	TNFSF4	AK297932	1.40927	0.0330917	0.00573261	1.71835
8073214	TNRC6B	AK294519	1.48487	0.00107427	0.000215995	1.78336
8148304	TRIB1	AF205437	1.3067	0.0161107	0.000709708	1.7252
7930139	TRIM8	AF220034	1.20702	0.00190616	0.000570259	1.28851
7953166	TSPAN9	AY523992	1.25243	0.00298426	0.00180547	1.30481
7960464	VWF	ENST00000321023	1.48131	0.0614163	0.096153	1.44547
7925851	WDR37	AK128194	1.26269	0.00476302	0.000555248	1.46736
8093906	WFS1	AF084481	1.28688	0.0137342	0.00501292	1.39423
8132404	YAE1D1	ENST00000432096	1.54784	0.00165869	0.000245167	1.98176
8157941	ZBTB34	DQ227306	1.27083	0.051704	0.017895	1.38982
8157945	ZBTB34	DQ227306	1.33965	0.0170126	0.00334468	1.55482
8175023	ZDHHC9	AF151847	1.20736	0.00545089	0.00490411	1.22629
8124684	ZFP57	ENST00000446005	1.26393	0.0150825	0.0379882	1.21779
8036045	ZNF792	BC101119	1.28738	0.0752202	0.051839	1.34521
8066905	ZNFX1	ENST00000371754	1.21477	0.00738889	6.69739e-05	1.75771
8105506	ZSWIM6	ENST00000252744	1.20351	0.0196635	0.0017139	1.39334
7904572		---	1.24616	0.0739683	0.000464802	2.07097
7916775			1.30422	0.00784923	0.0370499	1.21496
7938128			1.29244	0.00165165	0.00102919	1.34722
7986383			1.52003	5.44278e-05	0.000138637	1.40109
8004266			1.28606	0.00357075	0.000662518	1.45646
8047763			1.36942	0.0144238	0.0106515	1.42518
8141846			1.33542	0.0607969	0.0661824	1.34928
8157947			1.24623	0.0747566	0.0670052	1.27242
8161418		---	1.50352	0.0703202	0.0762166	1.52724
