# Supplementary material for: YAP Regulates S-Phase Entry in Endothelial Cells
Source: PLoS One. 2015 Jan 30;10(1):e0117522. doi: 10.1371/journal.pone.0117522 (PMC4312014; doi:10.1371/journal.pone.0117522)
Supplement: S2 Table — The “Down 1.5” tab contains all common genes between both siYAP#1 and siYAP#2 HUVECs with decreased expression change of 1.5 fold or more. The “Up 1.5” tab contains all common genes between both siYAP#1 and siYAP#2 HUVECs with increased expression change of 1.5 fold or more. (XLS) [file pone.0117522.s010.xls]

## Sheet: Up 1.5
Transcript ID	Gene Symbol	RefSeq	Fold change (siYAP#1)	Step-up p-value (siYAP#1)	Fold change (siYAP#5)	Step-up p-value (siYAP#5)
7964033	ANKRD52	AY358160	1.75765	2.05136e-05	1.74948	2.64264e-05
8111941	HMGCS1	BC082234	1.58259	0.00105714	1.55638	0.00163941
7976443	IFI27	AK289535	1.60483	0.0206977	2.33027	0.00184933
8046099	NOSTRIN	AK290254	1.62274	0.0398888	1.57828	0.0609812
7994981	ORAI3	BC015555	1.66097	0.000157085	1.65043	0.000175822
8114780	PCDH12	AB026893	1.58807	0.0109272	1.60056	0.0129012
7950162	PDE2A	AK095024	1.83078	0.00241561	1.56569	0.0125197
8150881	PLAG1	AF221550	1.71082	0.00246077	1.77076	0.00243776
7960865	SLC2A3	ENST00000486749	1.89	0.0013938	1.58007	0.00864403
8022927	SLC39A6	AK299102	2.14138	0.000592028	2.5448	0.000263994
7970793	SLC46A3	AK093932	1.65357	0.0538844	1.95752	0.0211326
7993588	TMC7	AK094664	1.65537	0.000576452	2.2398	8.4301e-05
8132404	YAE1D1	ENST00000432096	1.54784	0.00165869	1.98176	0.000245167
8161418		---	1.50352	0.0703202	1.52724	0.0762166

## Sheet: Down 1.5
Transcript ID	Gene Symbol	RefSeq	Fold change (siYAP#1)	Step-up p-value (siYAP#1)	Fold change (siYAP#5)	Step-up p-value (siYAP#5)
7969228	ALG11	AK296747	-1.58024	0.0159274	-1.5428	0.0247709
7982358	ARHGAP11A	BC039563	-1.52438	0.0228631	-1.83961	0.00562488
8152668	ATAD2	AY598335	-1.52592	0.0119522	-1.69617	0.0055806
8015769	BRCA1	AF005068	-2.01214	0.0008564	-1.75297	0.00321715
7968484	BRCA2	DQ897648	-1.6245	0.000892599	-1.56581	0.0016853
8103431	C4orf46	AK027539	-1.64966	0.000482359	-1.92547	0.000151721
8122334	CCRL1	AK304461	-2.40717	0.000160623	-2.53022	0.000142971
8007071	CDC6	U77949	-2.00446	0.0199282	-1.68596	0.0754686
8046086	CERS6	AL080192	-1.88283	1.35093e-05	-1.671	3.93794e-05
7914851	CLSPN	ENST00000466308	-1.56939	0.0196635	-1.97027	0.00402107
8152582	DSCC1	AY358866	-1.82312	0.0364026	-1.82566	0.0443351
8173506	ERCC6L	AK056494	-1.54785	0.0200761	-1.73261	0.00925111
7910997	EXO1	ENST00000366548	-2.25659	0.000897248	-1.61584	0.013734
7903507	FAM102B	AK094905	-1.57416	0.042489	-1.90485	0.0122983
7940147	FAM111B	AK303520	-1.59198	0.0257015	-2.69359	0.000984919
8162514	FANCC	ENST00000375305	-1.61166	0.00282747	-1.52779	0.00657632
8105302	FST	BC004107	-1.8568	0.0498182	-3.55299	0.00280115
8151906	GDF6	BC127947	-1.79557	0.000136764	-2.44554	2.64264e-05
7929438	HELLS	AB102716	-2.54708	0.000636175	-1.58756	0.0202146
8139207	INHBA	AK290584	-2.47681	7.28413e-05	-3.11476	2.9022e-05
7950641	KCTD14	BC001062	-1.97508	0.000611213	-1.79938	0.0015027
7923189	KIF14	BC113742	-2.07768	0.00448825	-1.8853	0.0110868
7926259	MCM10	ENST00000378714	-1.80999	9.52862e-05	-1.8633	8.13998e-05
8146357	MCM4	AK296913	-1.54668	0.00101741	-1.62079	0.000788939
8069933	MIS18A	ENST00000290130	-2.18801	0.000481579	-2.84426	0.000138637
7962212	PKP2	AK299139	-1.52758	0.00231474	-1.65738	0.00129943
8083594	PTX3	ENST00000295927	-1.60175	0.00204555	-1.65384	0.00195531
7901192	RAD54L	AK292611	-1.50308	0.00148073	-1.50273	0.00196734
8099860	RFC1	AK291612	-1.8191	0.00545196	-2.05971	0.0029311
7964733	RPSAP52	BC107865	-1.8697	0.00044676	-1.56514	0.00249531
8121916	RSPO3	ENST00000356698	-1.83703	0.000157085	-3.26914	1.02727e-05
8156295	SECISBP2	AF380995	-1.5053	0.0398888	-1.61286	0.0263504
8085754	SGOL1	ENST00000419233	-1.56132	0.0556615	-1.5302	0.0814516
8094870	SHISA3	BC127690	-1.77684	0.0082984	-2.32346	0.00176237
8014233	SLFN11	AL831964	-1.99942	0.000325826	-1.52254	0.00405688
7952335	SNORD14E	ENST00000364009	-2.16406	0.00734957	-1.81603	0.0283417
7948900	SNORD30	ENST00000384693	-1.91254	0.0058593	-1.59152	0.0317418
7918323	SORT1	AK293118	-1.61991	0.00348869	-1.73911	0.0024516
8134036	STEAP2	AF526382	-1.60325	0.00107982	-2.09015	0.000167469
8179228	TCF19	BC002493	-1.85272	0.000110566	-1.91265	9.41135e-05
8118086	TCF19	BC002493	-1.85372	0.000156237	-1.91554	0.000135258
8177947	TCF19	BC002493	-1.85372	0.000156237	-1.91554	0.000135258
7927669	TFAM	AB451241	-1.51314	0.00664152	-2.61777	0.0001603
7909789	TGFB2	AK295671	-1.57276	0.0693687	-1.91665	0.0208816
8150962	TOX	AB018351	-1.95347	0.000450676	-1.7225	0.00137063
8024900	UHRF1	AB177623	-1.84899	4.5456e-05	-1.65496	0.000112324
7943398	YAP1	AK316116	-3.73598	1.34734e-05	-5.10264	6.37848e-06
8127563			-1.65319	7.39114e-05	-2.11307	1.5195e-05
8020029		---	-1.61944	0.00049341	-2.11203	8.13998e-05
7914878		---	-1.74757	0.000897248	-2.28719	0.000171805
7991777			-1.78874	0.00153095	-2.3868	0.000287641
7989657			-1.6026	0.00127261	-1.72387	0.000817431
8027348			-2.26242	0.0165951	-3.23814	0.00415141
