# Supplementary material for: YAP Regulates S-Phase Entry in Endothelial Cells
Source: PLoS One. 2015 Jan 30;10(1):e0117522. doi: 10.1371/journal.pone.0117522 (PMC4312014; doi:10.1371/journal.pone.0117522)
Supplement: S3 Table — (XLS) [file pone.0117522.s011.xls]

## Sheet: Sheet1
Pathway	Gene Name	Forward	Reverse
siRNA KD	YAP	CAGGTTGGGAGATGGCAAAG	TGTTGTCTGATCGATGTGATTTAAGA
	HPRT	GCACACAGAGGGCTACAATGTG	TTATGGACAGGACTGAACGTCTTG
Replication origin biology	CDC6	ATACCTCTTCCTGACAAATCTC	GACCTCAAGAAGGAACTG
	MCM4	CACCACACACAGTTATCCTGTT	CGAATAGGCACAGCTCGATAGAT
	MCM10	CCCCTACAGACGATTTCTCGG	CAGATGGGTTGAGTCGTTTCC
	CDC45	CTTGAAGTTCCCGCCTATGAAG	GCATGGTTTGCTCCACTATCTC
	CDC25A	CTCCTCCGAGTCAACAGATTCA	CAACAGCTTCTGAGGTAGGGA
	CDCA7	GGTCCCTTGACGCTCTACC	TGGGCGAATTATATGCGGAAG
	CDK2	CCAGGAGTTACTTCTATGCCTGA	TTCATCCAGGGGAGGTACAAC
	CDT1	GACATGATGCGTAGGCGTTTT	GAGCTGGTAATCTGACCTCCT
	DSCC1	TCGTGGTGATAAAGACGAGCA	CCGGAGTTTTACAACCAGGAAT
Homologous recombination	BRCA1	CTGGGTGTGAGAGTGAAACAAG	AGTTCAGCCATTTCCTGCTG
	BRCA2	TGCCTGAAAACCAGATGACTATC	AGGCCAGCAAACTTCCGTTTA
	EXO1	CCTCGTGGCTCCCTATGAAG	AGGAGATCCGAGTCCTCTGTAA
	RAD54L	AGGCAGGTCCTGTGATGATGA	TCAAAGGTTTCCGAAAAGGAGAC
	RAD51	CAACCCATTTCACGGTTAGAGC	TTCTTTGGCGCATAGGCAACA
